# Supplementary material for: Multi-walled carbon nanotubes produced after forest fires improve germination and development of Eysenhardtia polystachya
Source: PeerJ. 2020 Apr 23;8:e8634. doi: 10.7717/peerj.8634 (PMC7183754; doi:10.7717/peerj.8634)
Supplement: Supplemental Information 1 [file peerj-08-8634-s001.zip]

Archive with 3 entries (2 files):
- programa.pdf
- __MACOSX/
- __MACOSX/._programa.pdf
